# Supplementary material for: Risk for Hereditary Neoplastic Syndromes in Women with Mismatch Repair-Proficient Endometrial Cancer
Source: Genes (Basel). 2023 Oct 26;14(11):1999. doi: 10.3390/genes14111999 (PMC10671603; doi:10.3390/genes14111999)
Supplement: Supplementary file 1 [file genes-14-01999-s001.zip]

Archive with 2 entries (2 files):
- genes-2670378-supplementary S1.pdf
- genes-2670378-supplementary S2.pdf
